# Supplementary material for: Functional Annotation, Genome Organization and Phylogeny of the Grapevine (Vitis vinifera) Terpene Synthase Gene Family Based on Genome Assembly, FLcDNA Cloning, and Enzyme Assays
Source: BMC Plant Biol. 2010 Oct 21;10:226. doi: 10.1186/1471-2229-10-226 (PMC3017849; doi:10.1186/1471-2229-10-226)
Supplement: Additional file 1 — The Excel file contains all the information relative to the 152 TPS loci detected and curated in the 12-fold PN40024 grapevine genome. The content of each column is: - Name: VvTPS nomenclature for the 69 complete terpene synthases. - Gene ID (12x): The official ID of the gene automatically annotated by IGGP (International Grape Genome Program) and used by GenBank/EMBL. The genes called 'newX' correspond to TPS loci completely missed by the automatic annotation pipeline. The curated gene structures and sequences are available in the FLAGdb++ database http://urgv.evry.inra.fr/FLAGdb. - merged ID: If the re-annotated TPS genes fit or overlap with several IGGP consecutive genes (erroneous splitting of the automatic annotation), their IDs are mentioned here. - Prot size: The size (in amino acids) of the re-annotated TPS proteins. For not complete or coherent CDS (partial or pseudo-TPS), the size fits with the longest rebuilt protein sequence (in italic). - Chr: The chromosome number. '10R' means that the gene is on the chromosome 10 but on a not mapped scaffold. 'R' means that the gene is inside an unmapped scaffold. - Exons: Number of annotated exons in the CDS (after curation). - Subfamily: Classification of TPS (TPS-a to TPS-g) according to the phylogeny and functional studies. The table is colored according to this column. - DDxxD: 'yes' means that the exact motif is present at the expected position (end of the exon 4). '?' means that the corresponding part of the gene is absent (partial gene or pseudogene). - RRx(8)W: 'yes' means that the exact motif is present at the expected position (end of the exon 1). '?' means that the corresponding part of the gene is absent (partial gene or pseudogene). - NSE/DTE: sequence of the NSE/DTE motif present in the C-terminal region of the proteins from TPS-a, -b and -g subfamilies. - Start: first position of the curated CDS in the 12-fold pseudo-chromosomes. - Stop: last position of the curated CDS in the 12-fold pseudo-chromosome [file 1471-2229-10-226-S1.XLS]

## Sheet: 12x
Name	Gene ID (12x)	merged ID	prot size	chr	exons	subfamily	DDxxD	RRx(8)W	NSE/DTE	start	stop	strand	manual re-annotation result	type	EST	note	cluster	subcell. loc	best hit in SwissProt
VvTPS01	GSVIVT01036308001		579	18R	7	TPS-a	yes	yes	LMDDIxTxxxE	33029407	33031773	p	CDS structure corrected	full	3		G	no targeting	(+)-delta-cadinene synthase isozyme A
VvTPS02	GSVIVT01036312001		528	18R	7	TPS-a	yes	yes	FMDDMxSxx	33053250	33055649	p	CDS structure corrected	full	3		G	no targeting	(+)-delta-cadinene synthase isozyme A
VvTPS03	GSVIVT01036313001		580	18R	7	TPS-a	yes	yes	LMDDIxTxxxE	33060360	33062729	p	CDS structure corrected	full ?	2	stop in exon 4, atypical splicing site	G	no targeting	(+)-delta-cadinene synthase isozyme A
VvTPS04	GSVIVT01036315001		570	18R	7	TPS-a	yes	yes	LMDDMxTxxxE	33078093	33080377	m	accurate automatic annotation (CBI31268)	full	3		G	0.51	(+)-delta-cadinene synthase isozyme A
VvTPS05	GSVIVT01036317001		555	18R	7	TPS-a	yes	yes	LMDDIxTxxxE	33109128	33111421	p	CDS structure corrected	full ?	0	shift in exon 2	G	no targeting	(+)-delta-cadinene synthase isozyme A
VvTPS06	GSVIVT01036320001		558	18R	7	TPS-a	yes	yes	LMDDMxSxxxE	33123765	33125973	p	CDS structure corrected	full ?	0	shifts in exons 2 and 5	G	no targeting	(+)-delta-cadinene synthase isozyme A
VvTPS07	GSVIVT01036322001		584	18R	7	TPS-a	yes	yes	LMDDIxSxxxE	33156047	33158324	p	CDS structure corrected	full	3		G	0.52	(+)-delta-cadinene synthase isozyme A
VvTPS08	GSVIVT01036330001	GSVIVT01036331001	585	18R	7	TPS-a	yes	yes	LMDDIxSxxxE	33239081	33241356	p	CDS structure corrected	full	5	atypical splicing site	G	no targeting	(+)-delta-cadinene synthase isozyme A
VvTPS09	GSVIVT01036343001		559	18R	7	TPS-a	yes	yes	LMDDIxSxxxE	33324050	33326304	m	CDS structure corrected	full	31		G	0.51	(+)-delta-cadinene synthase isozyme A
VvTPS10	GSVIVT01036344001		561	18R	7	TPS-a	yes	yes	LMDDMxTxxxE	33343104	33345364	m	CDS structure corrected	full	0		G	no targeting	(+)-delta-cadinene synthase isozyme A
VvTPS11	GSVIVT01036348001		584	18R	7	TPS-a	yes	yes	LMDDIxSxxxE	33399597	33401873	p	accurate automatic annotation (CBI31294)	full	0		G	0.5	(+)-delta-cadinene synthase isozyme A
VvTPS12	GSVIVT01036351001	GSVIVT01036352001	561	18R	7	TPS-a	yes	yes	LMDDMxSxxxE	33467208	33469459	m	CDS structure corrected	full	0		G	no targeting	(+)-delta-cadinene synthase isozyme XC14
VvTPS13	GSVIVT01036360001		555	18R	7	TPS-a	yes	yes	LMDDIxSxxxE	33567894	33570085	p	accurate automatic annotation (CBI31300)	full	1		G	no targeting	(+)-delta-cadinene synthase isozyme A
VvTPS14	GSVIVT01036361001		561	18R	7	TPS-a	yes	yes	LMDDMxSxxxE	33577826	33580078	m	accurate automatic annotation (CBI31301)	full	0		G	0.5	(+)-delta-cadinene synthase isozyme XC14
VvTPS15	GSVIVT01036366001		584	18R	7	TPS-a	yes	yes	LMDDIxSxxxE	33607647	33609922	m	CDS structure corrected	full	2		G	0.53	(+)-delta-cadinene synthase isozyme A
VvTPS16	GSVIVT01036370001	GSVIVT01036371001	596	18R	7	TPS-a	yes	yes	LMDDIxSxxxE	33670424	33668076	m	CDS structure corrected	full ?	4	shift in exon 4	G	0.52	(+)-delta-cadinene synthase isozyme A
VvTPS17	GSVIVT01036372001	GSVIVT01036373001	556	18R	8	TPS-a	yes	yes	LMDDIxSxxxE	33674969	33679316	m	CDS structure corrected	full	0	gap in intron 3	G	no targeting	(+)-delta-cadinene synthase isozyme A
VvTPS18	GSVIVT01036374001		559	18R	7	TPS-a	yes	no	LMDDMxSxxxE	33685173	33687405	m	CDS structure corrected	full	0		G	no targeting	(+)-delta-cadinene synthase isozyme C2
VvTPS19	GSVIVT01036376001		548	18R	7	TPS-a	yes	yes	LMDLKxYxxxE	33702248	33704405	m	CDS structure corrected	full	0		G	no targeting	(+)-delta-cadinene synthase isozyme C2
VvTPS20	GSVIVT01014174001		559	19	7	TPS-a	yes	yes	LMDDMxSxxxE	1119884	1123564	p	accurate automatic annotation (CBI20174)	full	33 (+)		L	no targeting	(+)-delta-cadinene synthase isozyme A
VvTPS21	GSVIVT01014175001		560	19	7	TPS-a	yes	yes	LMDDIxSxxxE	1127075	1130037	m	accurate automatic annotation (CBI20175)	full	3		L	no targeting	(+)-delta-cadinene synthase isozyme XC1
VvTPS22	GSVIVT01014323001		555	19	7	TPS-a	yes	yes	LMDDIxDxxxE	2630096	2633793	m	CDS structure corrected	full	0		K	no targeting	(+)-delta-cadinene synthase isozyme A
VvTPS23	GSVIVT01014324001		555	19	7	TPS-a	yes	yes	LMDDIxDxxxE	2649604	2653203	m	CDS structure corrected	full ?	0	shift in exon 3	K	no targeting	(+)-delta-cadinene synthase isozyme A
VvTPS24	GSVIVT01014325001		561	19	7	TPS-a	yes	yes	LMDDIxSxxxE	2667926	2670239	m	accurate automatic annotation (CBI20289)	full	0		K	no targeting	(+)-delta-cadinene synthase isozyme A
VvTPS25	GSVIVT01014557001		559	19	7	TPS-a	yes	yes	LMDDIxSxxxE	5138070	5140812	m	CDS structure corrected	full	0		J	no targeting	(+)-delta-cadinene synthase isozyme XC14
VvTPS26	GSVIVT01014558001		559	19	7	TPS-a	yes	yes	LMDDIxSxxxE	5156208	5159103	m	accurate automatic annotation (CBI20476)	full	4		J	no targeting	(+)-delta-cadinene synthase isozyme A
VvTPS27	GSVIVT01014566001		557	19	7	TPS-a	yes	yes	LMDDMxSxxxE	5229153	5232162	m	CDS structure corrected	full	3		J	no targeting	(+)-delta-cadinene synthase isozyme A
VvTPS28	GSVIVT01014569001		557	19	7	TPS-a	yes	yes	LMDDMxSxxxE	5254990	5257522	p	accurate automatic annotation (CBI20483)	full	14 (+)		J	no targeting	(+)-delta-cadinene synthase isozyme A
VvTPS29	new34		562	19	7	TPS-a	yes	yes	LMDDMxPxxxE	11276155	11278623	m	previoulsy not predicted, full re-annotation	full	1		W	no targeting	(+)-delta-cadinene synthase isozyme A
VvTPS30	GSVIVT01036367001		527	18R	7	TPS-a	yes	no	LMDDMxSxxxE	33639168	33641298	m	CDS structure corrected	full ?	0	stop in exon 2	G	no targeting	(+)-delta-cadinene synthase isozyme C2
	GSVIVT01014562001	GSVIVT01014563001	590	19	7	TPS-a	yes	yes		5186965	5189447	p	CDS structure corrected	pseudo	0	shifts, stop, atypical splicing sites	J	no targeting	(+)-delta-cadinene synthase isozyme A
	GSVIVT01014565001		538	19	7	TPS-a	yes	yes		5215110	5227404	m	CDS structure corrected	pseudo	0	shifts, stop, retrovirus insertion	J	0.51	(+)-delta-cadinene synthase isozyme A
	GSVIVT01014893001		152	19	2	TPS-a	?	?		11315787	11316427	m	CDS structure corrected	pseudo	0	2 last exons, stop, deletion	W	x	(+)-delta-cadinene synthase isozyme A
	GSVIVT01036307001		162	18R	2	TPS-a	no	yes		33016930	33017488	p	CDS structure corrected	pseudo	0	2 first exons, shift	G	no targeting	(+)-delta-cadinene synthase isozyme A
	GSVIVT01036310001		333	18R	3	TPS-a	yes	?		33041712	33042921	m	CDS structure corrected	pseudo	0	exons 2-4, stop, shift	G	x	(+)-delta-cadinene synthase isozyme XC14
	GSVIVT01036311001		228	18R	3	TPS-a	?	yes		33046164	33046996	p	CDS structure corrected	pseudo	0	3 first exons, stop, shift	G	no targeting	(+)-delta-cadinene synthase isozyme XC1
	GSVIVT01036318001	GSVIVT01036319001	427	18R	5	TPS-a	yes	no		33118107	33121012	m	CDS structure corrected	pseudo	0	shift, stop and gap	G	no targeting	(+)-delta-cadinene synthase isozyme XC14
	GSVIVT01036321001		325	18R	5	TPS-a	yes	?		33135174	33136495	p	CDS structure corrected	pseudo	0	5 last exons, shift in exon 6	G	no targeting	(+)-delta-cadinene synthase isozyme A
	GSVIVT01036324001		278	18R	4	TPS-a	yes	?		33182649	33184538	p	CDS structure corrected	pseudo	0	4 last exons	G	x	(+)-delta-cadinene synthase isozyme XC14
	GSVIVT01036325001		540	18R	8	TPS-a	yes	yes		33206968	33210344	p	CDS structure corrected	pseudo	0	stops and shift	G	0.52	(+)-delta-cadinene synthase isozyme A
	GSVIVT01036327001	GSVIVT01036328001 GSVIVT01036326001	546	18R	8	TPS-a	yes	yes		33223835	33226528	p	CDS structure corrected	pseudo	0	stops and shift	G	no targeting	(+)-delta-cadinene synthase isozyme A
	GSVIVT01036332001		97	18R	1	TPS-a	?	?		33245749	33246042	p	CDS structure corrected	pseudo	0	last exon	G	x	(+)-delta-cadinene synthase isozyme A
	GSVIVT01036333001		138	18R	2	TPS-a	?	yes		33247740	33248239	m	CDS structure corrected	pseudo	0	2 first exons	G	no targeting	(+)-delta-cadinene synthase isozyme XC1
	GSVIVT01036338001		175	18R	2	TPS-a	?	?		33304771	33305394	m	CDS structure corrected	pseudo	0	2 last exons, shift	G	x	(+)-delta-cadinene synthase isozyme A
	GSVIVT01036339001	GSVIVT01036340001 GSVIVT01036342001	562	18R	7	TPS-a	no	yes		33320051	33322273	m	CDS structure corrected	pseudo	0	stops and shifts	G	no targeting	(+)-delta-cadinene synthase isozyme XC14
	GSVIVT01036345001	GSVIVT01036346001	602	18R	7	TPS-a	yes	yes		33379698	33382869	m	CDS structure corrected	pseudo	2	2 shifts in exon 3, stop in exon 7	G	0.58	(+)-delta-cadinene synthase isozyme XC14
	GSVIVT01036364001	GSVIVT01036365001	405	18R	6	TPS-a	yes	no		33604237	33605989	m	CDS structure corrected	pseudo	0	stop and shifts	G	no targeting	(+)-delta-cadinene synthase isozyme A
	GSVIVT01036368001		166	18R	3	TPS-a	?	no		33665820	33666511	m	CDS structure corrected	partial, pseudo	0	gap and shifts	G	no targeting	(+)-delta-cadinene synthase isozyme A
	GSVIVT01036375001		517	18R	6	TPS-a	yes	?		33695235	33697196	m	CDS structure corrected	pseudo	0	exon 1 missing, stop, atypical splicing site	G	no targeting	(+)-delta-cadinene synthase isozyme XC14
	new10		89	18R	1	TPS-a	?	?		33303267	33302998	m	previoulsy not predicted, full re-annotation	pseudo	0	last exon, stop	G	x	(+)-delta-cadinene synthase isozyme A
	new11	GSVIVT01036338001	207	18R	3	TPS-a	?	?		33314685	33315930	m	CDS structure corrected	pseudo	0	3 last exons	G	x	(+)-delta-cadinene synthase
	new12	GSVIVT01036343001	263	18R	4	TPS-a	yes	?		33331280	33335875	p	CDS structure corrected	pseudo	0	short intron, stops	G	no targeting	(+)-delta-cadinene synthase isozyme XC14+R30
	new13		292	18R	4	TPS-a	?	yes		33461760	33462883	p	previoulsy not predicted, full re-annotation	pseudo	0	4 first exons, stop and shifts	G	no targeting	(+)-delta-cadinene synthase isozyme XC14
	new14	GSVIVT01036366001	116	18R	2	TPS-a	?	?		33636638	33637102	m	CDS structure corrected	pseudo	0	traces of 2 last exons	G	x	(+)-delta-cadinene synthase isozyme A
	new15	GSVIVT01036368001	171	18R	2	TPS-a	?	?		33649492	33650100	m	CDS structure corrected	pseudo	0	traces of 2 last exons	G	x	(+)-delta-cadinene synthase isozyme A
	new18		60	19	1	TPS-a	?	?		5179730	5179551	m	previoulsy not predicted, full re-annotation	pseudo	0	traces of exon 2	J	x	(+)-delta-cadinene synthase isozyme A
	new19		264	19	2	TPS-a	?	?		5243885	5244826	m	previoulsy not predicted, full re-annotation	pseudo	0	2 last exons, shifts and stop	J	x	(+)-delta-cadinene synthase isozyme A
	new20		277	19	4	TPS-a	no	?		2660429	2661925	m	previoulsy not predicted, full re-annotation	pseudo	0	4 last exons, stop, atypical splicing sites	K	x	(+)-delta-cadinene synthase isozyme A
	new21	GSVIVT01014324001	173	19	2	TPS-a	?	?		2643247	2643871	m	CDS structure corrected	partial, pseudo	0	2 central exons, gap	K	x	(+)-delta-cadinene synthase isozyme A
	new22		258	19	3	TPS-a	?	?		1106354	1108633	p	previoulsy not predicted, full re-annotation	pseudo	0	3 last exons	L	x	(+)-delta-cadinene synthase isozyme A
	new46		142	1	2	TPS-a	?	?		19665470	19666538	m	previoulsy not predicted, full re-annotation	pseudo	0	traces of exons 3 and 7		x	(+)-delta-cadinene synthase isozyme A
	new52		215	R	2	TPS-a	?	?		37379999	37381098	m	previoulsy not predicted, full re-annotation	pseudo	0	traces of 2 internal exons		x	(+)-delta-cadinene synthase isozyme XC1
	new7		204	18R	3	TPS-a	?	?		33082891	33083762	p	previoulsy not predicted, full re-annotation	pseudo	0	3 last exons	G	x	(+)-delta-cadinene synthase isozyme A
	new8	GSVIVT01036322001	86	18R	1	TPS-a	?	?		33145580	33145837	p	CDS structure corrected	pseudo	0	traces of exon 7	G	x	(+)-delta-cadinene synthase isozyme A
	new9		144	18R	2	TPS-a	?	?		33161750	33162299	m	previoulsy not predicted, full re-annotation	pseudo	0	2 last exons	G	x	(+)-delta-cadinene synthase isozyme A
VvTPS31	GSVIVT01033458001		602	8	7	TPS-b	yes	yes	LSDDLxTxxxE	20514177	20516976	m	CDS structure corrected	full	0			no targeting	Myrcene synthase
VvTPS32	GSVIVT01030646001		602	12	7	TPS-b	yes	yes	LSDDLxTxxxE	7438999	7441486	p	CDS structure corrected	full	1		H	no targeting	Myrcene synthase
VvTPS33	GSVIVT01030647001		585	12	7	TPS-b	yes	yes	LSDDLxTxxxE	7461794	7464144	p	CDS structure corrected	full	0		H	no targeting	Myrcene synthase
VvTPS34	GSVIVT01000401001		601	12	7	TPS-b	yes	yes	LCNDLxTxxxE	7533283	7535838	m	CDS structure corrected	full	0		I	0.53	Myrcene synthase
VvTPS35	GSVIVT01000402001	GSVIVT01000403001	579	12	7	TPS-b	yes	yes	LCNDLxTxxxE	7549709	7552618	m	CDS structure corrected	full	77 (+)		I	no targeting	Myrcene synthase
VvTPS36	new16		594	12	7	TPS-b	yes	yes	LSNDLxSxxxE	7557814	7560654	m	previoulsy not predicted, full re-annotation	full ?	0	stop in exon 6, atypical splicing site	I	no targeting	Myrcene synthase
VvTPS37	new37		588	13R	7	TPS-b	yes	yes	LSDDLxTxxxE	24501006	24503465	p	previoulsy not predicted, full re-annotation	full ?	1	shift in exon 7	O	no targeting	Myrcene synthase
VvTPS38	new45		551	13	7	TPS-b	yes	yes	LSDDLxTxxxE	18481980	18484341	p	previoulsy not predicted, full re-annotation	full	4 (+)			no targeting	Myrcene synthase
VvTPS39	new43		590	13R	7	TPS-b	yes	yes	LSDDLxTxxxE	24627949	24630498	m	previoulsy not predicted, full re-annotation	full	0		O	0.51	Myrcene synthase
VvTPS40	new23		590	13R	7	TPS-b	yes	yes	LSDDLxTxxxE	26430748	26433189	m	previoulsy not predicted, full re-annotation	full ?	0	shift in exon 2	M	0.55	Myrcene synthase
VvTPS41	GSVIVT01013515001		586	13R	7	TPS-b	yes	yes	LSDDLxTxxx	26467007	26469422	m	CDS structure corrected	full	2		M	0.51	Myrcene synthase
VvTPS42	new27		597	13R	7	TPS-b	yes	no	FSDDLxTxxxE	26489247	26491726	p	previoulsy not predicted, full re-annotation	full ?	0	shift in exon 2	M	0.55	Myrcene synthase
VvTPS43	GSVIVT01013517001		590	13R	7	TPS-b	yes	yes	LSDDLxTxxxE	26505297	26507722	m	CDS structure corrected	full	0		M	0.53	Myrcene synthase
VvTPS44	GSVIVT01013518001		593	13R	7	TPS-b	yes	yes	LSDDLxTxxxE	26518024	26520512	p	CDS structure corrected	full	0		M	0.56	Myrcene synthase
VvTPS45	new32		594	13R	7	TPS-b	yes	yes	LSDDLxTxxxE	26669129	26671613	p	previoulsy not predicted, full re-annotation	full	1		M	0.56	Myrcene synthase
VvTPS46	GSVIVT01006399001		566	R	7	TPS-b	yes	yes	LCNDLxTxxxE	25621468	25623821	p	accurate automatic annotation (CBI38337)	full	6 (+)		F	no targeting	Myrcene synthase
VvTPS47	GSVIVT01006642001		566	R	7	TPS-b	yes	yes	LCNDLxTxxxE	27237089	27239444	m	CDS structure corrected	full	0	gap in intron 5	D	no targeting	Myrcene synthase
VvTPS49	new55		507	R	7	TPS-b	yes	yes	LSDDLxTxxxE	41445117	41447425	m	previoulsy not predicted, full re-annotation	full ?	0	short protein, short deletion in exon 6		no targeting	Myrcene synthase
VvTPS50	new57		484	R	7	TPS-b	yes	yes	LSDDLxTxxxE	34674935	34677139	m	previoulsy not predicted, full re-annotation	full ?	0	short protein		no targeting	Myrcene synthase
	GSVIVT01006400001		172	R	2	TPS-b	?	no		25629036	25629628	p	CDS structure corrected	pseudo	0	2 first exons, shifts	F	no targeting	(R)-limonene synthase 1
	GSVIVT01006636001		184	R	2	TPS-b	?	?		27197639	27198293	m	CDS structure corrected	pseudo	0	traces of exons 2 and 3	D	x	Myrcene synthase
	GSVIVT01006638001	GSVIVT01006639001	518	R	7	TPS-b	yes	yes		27203239	27205425	m	CDS structure corrected	partial	1	gap in exon 2	D	no targeting	Myrcene synthase
	GSVIVT01006643001		52	R	1	TPS-b	?	?		27246124	27246279	p	CDS structure corrected	pseudo	0	traces of exon 7	D	x	Myrcene synthase
	GSVIVT01012363001		309	13R	3	TPS-b	?	yes		24434356	24436622	m	CDS structure corrected	partial	8	gap in exons 3 to 6	O	no targeting	Myrcene synthase
	GSVIVT01020485001		70	19	1	TPS-b	?	?		18679177	18679386	p	CDS structure corrected	pseudo	0	traces of last exon		x	Myrcene synthase
	new24		264	13R	4	TPS-b	?	?		26444139	26446471	m	previoulsy not predicted, full re-annotation	pseudo	0	traces of 4 exons	M	x	Myrcene synthase
	new25		135	13R	2	TPS-b	?	yes		26465478	26465961	p	previoulsy not predicted, full re-annotation	pseudo	0	2 first exons	M	0.57	Myrcene synthase
	new26		316	13R	3	TPS-b	?	yes		26476554	26477723	m	previoulsy not predicted, full re-annotation	pseudo	0	3 first exons	M	0.53	Myrcene synthase
	new28		309	13R	3	TPS-b	?	yes		26513704	26514867	m	previoulsy not predicted, full re-annotation	pseudo	0	3 first exons	M	0.5	Myrcene synthase
	new29		97	13R	1	TPS-b	?	?		26522227	26522517	p	previoulsy not predicted, full re-annotation	pseudo	0	last exon	M	x	Myrcene synthase
	new30		516	13R	7	TPS-b	yes	yes		26559330	26561576	p	previoulsy not predicted, full re-annotation	partial	2	gap in last exon	M	0.56	Myrcene synthase
	new31		347	13R	4	TPS-b	?	yes		26621613	26624120	p	previoulsy not predicted, full re-annotation	partial	0	gap in exons 3 to 5	M	0.56	Myrcene synthase
	new35		118	13R	2	TPS-b	?	yes		24396410	24396883	m	previoulsy not predicted, full re-annotation	pseudo	0	2 first exons	O	no targeting	Myrcene synthase
	new36		572	13R	7	TPS-b	yes	yes		24479179	24481612	m	previoulsy not predicted, full re-annotation	pseudo	0	stop in exon 2, 40b deletion, shift	O	no targeting	Myrcene synthase
	new38		468	13R	6	TPS-b	yes	yes		24514468	24516377	m	previoulsy not predicted, full re-annotation	pseudo	0	shift in exon 5, deletion exons 6-7	O	no targeting	Myrcene synthase
	new39		426	13R	5	TPS-b	yes	?		24550506	24552217	m	previoulsy not predicted, full re-annotation	pseudo	0	stops, shifts and deletion	O	no targeting	Myrcene synthase
	new40		366	13R	4	TPS-b	yes	yes		24575765	24577377	m	previoulsy not predicted, full re-annotation	partial, pseudo?	0	gap and shift in exon 4	O	0.51	Myrcene synthase
	new41		581	13R	7	TPS-b	yes	no		24595047	24602660	m	previoulsy not predicted, full re-annotation	pseudo	0	2 shifts, transposon in intron 6	O	no targeting	Myrcene synthase
	new42		598	13R	7	TPS-b	no	yes		24608304	24615373	p	previoulsy not predicted, full re-annotation	pseudo	0	stop, transposon in exon 5	O	no targeting	Myrcene synthase
	new44		485	13R	6	TPS-b	yes	yes		24633847	24635924	m	previoulsy not predicted, full re-annotation	pseudo	0	deletion exons 6-7	O	0.51	Myrcene synthase
	new5		163	R	2	TPS-b	?	?		27229707	27230318	m	previoulsy not predicted, full re-annotation	pseudo	0	traces of 2 exons	D	x	Myrcene synthase
	new54		106	R	1	TPS-b	?	?		25614337	25614658	m	previoulsy not predicted, full re-annotation	pseudo	0	traces of last exon	F	x	Myrcene synthase
	new56		70	R	1	TPS-b	?	?		16671918	16672130	m	previoulsy not predicted, full re-annotation	pseudo	0	trace of last exon		x	Myrcene synthase
	new60		92	R	1	TPS-b	?	?		40421223	40421501	m	previoulsy not predicted, full re-annotation	partial	0	gap in 5'		x	Myrcene synthase
	new62		89	13	2	TPS-b	?	?		11805244	11805600	m	previoulsy not predicted, full re-annotation	pseudo	0	traces of exons 1 and 2		x	Myrcene synthase
VvTPS67	GSVIVT01001155001		828	7	15	TPS-c	no	no	no	1230121	1223757	m	accurate automatic annotation (CBI28695)	full	2		P	0.52	Ent-copalyl diphosphate synthase
VvTPS68	GSVIVT01001153001		819	7	15	TPS-c	no	no	no	1251671	1257223	m	CDS structure corrected	full	2		P	0.51	Ent-copalyl diphosphate synthase
VvTPS69	GSVIVT01036724001		792	19	13	TPS-e	yes	no	no	23284514	23290478	m	CDS structure corrected	full	1			0.54	Ent-kaur-16-ene synthase
	GSVIVT01002351001		753	R	11	TPS-f	yes	no		34324666	34328988	p	CDS structure corrected	partial	0	gap in exon 3		no targeting	S-linalool synthase
	GSVIVT01004411001		433	R	6	TPS-f	yes	no		38456599	38458384	m	CDS structure corrected	partial	0	gap in 5'		x	S-linalool synthase
	GSVIVT01006342001		837	10R	12	TPS-f	yes	no		18481009	18485374	m	CDS structure corrected	partial	0	internal gap		no targeting	S-linalool synthase
	GSVIVT01006487001		364	R	5	TPS-f	?	no		26458360	26460018	p	CDS structure corrected	partial, pseudo?	0	internal and 3' gaps, stop		no targeting	S-linalool synthase
	GSVIVT01006955001		574	R	10	TPS-f	yes	no		29416151	29419161	p	CDS structure corrected	partial	0	gap in 3'		no targeting	S-linalool synthase
VvTPS48	new17		579	12	7	TPS-g	no	no	LWDDLxTxxx	7667405	7670011	p	previoulsy not predicted, full re-annotation	full ?	0	shift in exon 1	I	0.58	Myrcene synthase
VvTPS51	GSVIVT01000410001		599	12	7	TPS-g	yes	no	LWDDLxTxxxE	7624245	7626926	p	CDS structure corrected	full	1		I	0.59	Myrcene synthase
VvTPS52	GSVIVT01000414001		597	12	7	TPS-g	yes	no	LWDDLxTxxxE	7688607	7691283	p	CDS structure corrected	full	1		I	0.58	Myrcene synthase
VvTPS53	GSVIVT01005217001		545	R	7	TPS-g	yes	no	LWDDLxSxxxE	19299288	19301955	p	CDS structure corrected	full	0	gap in intron 4	B	no targeting	Linalool synthase
VvTPS54	GSVIVT01005221001		579	R	7	TPS-g	yes	yes	LWDDLxSxxxE	19404149	19406564	p	CDS structure corrected	full	26		Y	no targeting	Linalool synthase
VvTPS55	GSVIVT01005268001		583	R	7	TPS-g	yes	no	LWDDLxSxxxE	20036521	20038914	p	accurate automatic annotation (CBI41004)	full	0			no targeting	Linalool synthase
VvTPS56	GSVIVT01005272001		577	R	7	TPS-g	yes	no	LWDDLxSxxxE	20118994	20121281	p	CDS structure corrected	full	5		X	no targeting	Linalool synthase
VvTPS57	GSVIVT01006466001		545	R	7	TPS-g	yes	no	LWDDLxSxxxE	26195557	26198033	m	CDS structure corrected	full	0		A	no targeting	Linalool synthase
VvTPS58	GSVIVT01006467001		544	R	7	TPS-g	yes	no	LWDDLxSxxxE	26219279	26221759	m	CDS structure corrected	full	3		A	no targeting	Linalool synthase
VvTPS59	GSVIVT01006589001		584	R	7	TPS-g	yes	yes	LWDDLxSxxxE	26896612	26899028	m	CDS structure corrected	full	0		Z	no targeting	Linalool synthase
VvTPS60	GSVIVT01006591001		585	R	7	TPS-g	yes	yes	LWDDLxSxxxE	26910302	26913418	m	CDS structure corrected	full ?	0	stop in exon 7	Z	no targeting	Linalool synthase
VvTPS61	new3		543	R	7	TPS-g	yes	no	LWDDLxSxxxE	32052121	32054603	m	previoulsy not predicted, full re-annotation	full ?	0	shift in exon 2	C	no targeting	Linalool synthase
VvTPS62	GSVIVT01007468001		545	R	7	TPS-g	yes	no	LWDDLxSxxxE	32066445	32068924	p	CDS structure corrected	full	0		C	no targeting	Linalool synthase
VvTPS63	GSVIVT01002718001		544	R	7	TPS-g	yes	no	LWDDLxSxxxE	36058285	36060777	p	CDS structure corrected	full	0			no targeting	Linalool synthase
VvTPS64	GSVIVT01005218001		579	R	7	TPS-g	yes	no	LWDDLxSxxxE	19308674	19311073	p	CDS structure corrected	full ?	0	shift in exon 3	B	no targeting	Linalool synthase
VvTPS65	GSVIVT01005271001		577	R	7	TPS-g	yes	no	LWDDLxSxxxE	20103628	20105915	p	CDS structure corrected	full ?	5	stop in first exon	X	no targeting	Linalool synthase
VvTPS66	GSVIVT01006465001	GSVIVT01006464001	584	R	7	TPS-g	no	yes	LWDDLxSxxxE	26187912	26190327	m	CDS structure corrected	full ?	1	stop in exon 3	A	no targeting	Linalool synthase
	GSVIVT01005220001		208	R	3	TPS-g	?	yes		19381610	19382597	p	CDS structure corrected	partial	0	gap, 3 first exons	Y	no targeting	(+)-delta-cadinene synthase isozyme A
	GSVIVT01005296001		180	R	2	TPS-g	?	no		20338459	20339096	p	CDS structure corrected	partial	0	gap in 3'		0.5	Linalool synthase
	GSVIVT01006468001		279	R	3	TPS-g	yes	?		26223298	26224395	m	CDS structure corrected	partial	0	gaps in 5' and 3'	A	x	Linalool synthase
	GSVIVT01006469001		208	R	3	TPS-g	yes	?		26248172	26248995	m	CDS structure corrected	pseudo	0	3 first exons	A	no targeting	(+)-delta-cadinene synthase isozyme A
	new1		191	R	3	TPS-g	?	?		26244018	26244952	p	previoulsy not predicted, full re-annotation	pseudo	0	deletion, stop, shift	A	no targeting	Linalool synthase
	new2	GSVIVT01006467001	396	R	5	TPS-g	?	yes		26210742	26212418	m	CDS structure corrected	partial	0	gap in 3'	A	no targeting	Linalool synthase
	new33		101	R	2	TPS-g	?	?		19386587	19387003	m	previoulsy not predicted, full re-annotation	pseudo	0	traces of 2 exons	Y	x	(+)-delta-cadinene synthase isozyme A
	new4		300	R	4	TPS-g	no	?		32058300	32060293	m	previoulsy not predicted, full re-annotation	pseudo	0	deletion of 3 internal exons, stop	C	no targeting	Linalool synthase
	new47		141	R	2	TPS-g	?	?		31160218	31162960	m	previoulsy not predicted, full re-annotation	pseudo	0	traces of 2 internal exons		x	Linalool synthase
	new48		236	R	2	TPS-g	?	?		20317908	20318956	p	previoulsy not predicted, full re-annotation	pseudo	0	traces of 2 last exons		x	Linalool synthase
	new49		146	R	2	TPS-g	?	?		19414139	19414658	p	previoulsy not predicted, full re-annotation	pseudo	0	traces of exons 5 and 6	Y	x	Linalool synthase
	new50		235	R	4	TPS-g	no	?		20098771	20099756	p	previoulsy not predicted, full re-annotation	pseudo	0	traces of 4 last exons	X	x	Linalool synthase
	new51		125	R	2	TPS-g	?	no		32075553	32076013	p	previoulsy not predicted, full re-annotation	partial	0	gap in 3'	C	no targeting	Beta-phellandrene synthase
	new53		406	R	5	TPS-g	?	no		26921951	26923655	m	previoulsy not predicted, full re-annotation	partial	0	gap between exons 4 and 7	Z	no targeting	Linalool synthase
	new58		208	R	3	TPS-g	?	?		19372867	19373887	p	previoulsy not predicted, full re-annotation	partial	0	gap in 5'	Y	x	Linalool synthase
	new59		262	R	4	TPS-g	yes	?		31177734	31178895	m	previoulsy not predicted, full re-annotation	partial	0	gap in 5'		x	Linalool synthase
	new61		218	R	4	TPS-g	yes	?		26862927	26863869	m	previoulsy not predicted, full re-annotation	partial	0	gaps in 5' and 3'		x	Linalool synthase
